# Supplementary material for: Unusual marine cyanobacteria/haptophyte symbiosis relies on N2 fixation even in N-rich environments
Source: ISME J. 2020 Jun 10;14(10):2395–406. doi: 10.1038/s41396-020-0691-6 (PMC7490277; doi:10.1038/s41396-020-0691-6)
Supplement: Supplementary file 2 — Table S13 [file 41396_2020_691_MOESM2_ESM.xlsx]

## Sheet: Table S13 Single_Cell_15N
Table S13. Summary of single cell N2 fixation rate measurements, limits of detection (LOD) and minimum quantifiable rates (MQR).
Experiment	Sample	Treatment	Cell	ROI	Mean At% 15N2 ± SD or 15NO3-	PN (fmol N cell-1)	At%15N	N2 Fix Rate (fmol N Cell d-1)	NO3- Uptake Rate (fmol N Cell d-1)	Average (fmol N Cell d-1)	SD (fmol N Cell d-1)	LOD* (fmol N Cell d-1)	MQR* (fmol N d-1)
NO3.1	13311	Control	1	UCYN-A1	2.43 ± 0.04	0.874194	0.0041	-0.007		0.427698	0.249862	0.0149234	0.248193
NO3.1	13311	Control	1	Host	2.43 ± 0.04	8.79946	0.00415	0.198396		3.17027	2.21503	0.0786017	1.78104
NO3.1	13311	Control	2	UCYN-A1	2.43 ± 0.04	1.72428	0.0113	0.607858
NO3.1	13311	Control	2	Host	2.43 ± 0.04	5.18468	0.0127	2.27259
NO3.1	13311	Control	3	UCYN-A1	2.43 ± 0.04	1.90126	0.0105	0.594203
NO3.1	13311	Control	3	Host	2.43 ± 0.04	10.3827	0.0122	4.2986
NO3.1	13311	Control	4	UCYN-A1	2.43 ± 0.04	2.0252	0.00945	0.526619
NO3.1	13311	Control	4	Host	2.43 ± 0.04	9.44135	0.0117	3.67929
NO3.1	13311	Control	5	UCYN-A1	2.43 ± 0.04	0.800736	0.01017	0.237043
NO3.1	13311	Control	5	Host	2.43 ± 0.04	5.37372	0.01171	2.09675
NO3.1	13311	Control	6	UCYN-A1	2.43 ± 0.04	0.697868	0.00515	0.0314343
NO3.1	13311	Control	6	Host	2.43 ± 0.04	4.12934	0.00723	0.71159
NO3.1	13311	Control	7	UCYN-A1	2.43 ± 0.04	1.3517	0.0108	0.442725
NO3.1	13311	Control	7	Host	2.43 ± 0.04	7.5911	0.0105	2.51527
NO3.1	13311	Control	8	UCYN-A1	2.43 ± 0.04	1.78209	0.0114	0.637151
NO3.1	13311	Control	8	Host	2.43 ± 0.04	8.67412	0.0137	4.22394
NO3.1	13311	Control	9	UCYN-A1	2.43 ± 0.04	2.22019	0.0101	0.649478
NO3.1	13311	Control	9	Host	2.43 ± 0.04	8.67412	0.0123	3.63339
NO3.1	13311	Control	10	UCYN-A1	2.43 ± 0.04	1.84109	0.0103	0.556987
NO3.1	13311	Control	10	Host	2.43 ± 0.04	16.7455	0.0136	8.07292
NO3.1	13330	+NO3-	1	UCYN-A1	2.43 ± 0.04	1.16327	0.02525	1.22143		1.59685	0.604178	0.0139206	0.905201
NO3.1	13330	+NO3-	1	Host	2.43 ± 0.04	3.68222	0.02734	4.23553		5.33728	1.18578	0.0383915	3.7221
NO3.1	13330	+NO3-	2	UCYN-A1	2.43 ± 0.04	1.07549	0.0244	1.08356
NO3.1	13330	+NO3-	2	Host	2.43 ± 0.04	9.25852	0.0167	5.85922
NO3.1	13330	+NO3-	3	UCYN-A1	2.43 ± 0.04	1.55779	0.0199	1.21898
NO3.1	13330	+NO3-	3	Host	2.43 ± 0.04	6.21256	0.0247	6.34851
NO3.1	13330	+NO3-	4	UCYN-A1	2.43 ± 0.04	1.40155	0.0289	1.72739
NO3.1	13330	+NO3-	4	Host	2.43 ± 0.04	2.87254	0.0278	3.36844
NO3.1	13330	+NO3-	5	UCYN-A1	2.43 ± 0.04	3.28076	0.0177	2.20636
NO3.1	13330	+NO3-	5	Host	2.43 ± 0.04	6.11622	0.0203	4.94138
NO3.1	13330	+NO3-	6	UCYN-A1	2.43 ± 0.04	2.87277	0.0224	2.60705
NO3.1	13330	+NO3-	6	Host	2.43 ± 0.04	5.55582	0.0266	6.19073
NO3.1	13330	+NO3-	9	UCYN-A1	2.43 ± 0.04	1.66763	0.0176	1.11317
NO3.1	13330	+NO3-	9	Host	2.43 ± 0.04	6.30975	0.0246	6.41714
NO3.1	13312	Control	1	UCYN-A1	50	2.22019	0.00328		-0.004	0.000415279	0.00517769	0.000695066	0.00583654
NO3.1	13312	Control	1	Host	50	17.1189	0.00386		0.00598909	0.00570046	0.0179387	0.00348207	0.0255727
NO3.1	13312	Control	2	UCYN-A1	50	1.4525	0.00401		-0.001
NO3.1	13312	Control	2	Host	50	10.255	0.00405		0.00751356
NO3.1	13312	Control	3	UCYN-A1	50	3.11357	0.00353		-0.005
NO3.1	13312	Control	3	Host	50	9.50229	0.00281		-0.017
NO3.1	13312	Control	4	UCYN-A1	50	1.72428	0.00181		-0.008
NO3.1	13312	Control	4	Host	50	7.22267	0.00173		-0.028
NO3.1	13312	Control	5	UCYN-A1	50	1.25532	0.0044		0.0004
NO3.1	13312	Control	5	Host	50	7.01382	0.0055		0.025
NO3.1	13312	Control	6	UCYN-A1	50	1.20876	0.00421		-0.0001
NO3.1	13312	Control	6	Host	50	5.83225	0.00391		0.003
NO3.1	13312	Control	7	UCYN-A1	50	2.08897	0.0067		0.0103275
NO3.1	13312	Control	7	Host	50	9.13796	0.00472		0.019031
NO3.1	13312	Control	8	UCYN-A1	50	1.11885	0.00451		0.000588842
NO3.1	13312	Control	8	Host	50	4.20704	0.00614		0.0207984
NO3.1	13312	Control	9	UCYN-A1	50	1.40155	0.0044		0.0004
NO3.1	13312	Control	9	Host	50	7.86991	0.00463		0.014963
NO3.1	13310	+NO3-	1	UCYN-A1	10	2.87277	0.00435		3e-05	0.000415279	0.000704166	4.32154e-05	0.000883507
NO3.1	13310	+NO3-	1	Host	10	10.6434	0.00441		0.00077048	0.00272189	0.00392563	0.000234545	0.00374372
NO3.1	13310	+NO3-	2	UCYN-A1	10	1.3517	0.00461		5e-05
NO3.1	13310	+NO3-	2	Host	10	5.64713	0.00605		0.00134
NO3.1	13310	+NO3-	3	UCYN-A1	10	2.28765	0.00698		0.00063
NO3.1	13310	+NO3-	3	Host	10	19.055	0.00503		0.00256
NO3.1	13310	+NO3-	4	UCYN-A1	10	1.3517	0.00427		0
NO3.1	13310	+NO3-	4	Host	10	16.1116	0.00411		0.00068
NO3.1	13310	+NO3-	5	UCYN-A1	10	5.96806	0.0042		-3e-05
NO3.1	13310	+NO3-	5	Host	10	12.4208	0.00413		0.00055
NO3.1	13310	+NO3-	6	UCYN-A1	10	2.28765	0.0056		0.00031
NO3.1	13310	+NO3-	6	Host	10	8.09259	0.00575		0.00167
NO3.1	13310	+NO3-	8	UCYN-A1	10	2.35635	0.0124		0.00192146
NO3.1	13310	+NO3-	8	Host	10	13.3246	0.0123		0.0114816
Table S13 (continued)
Experiment	Sample	Treatment	Cell	ROI	Mean At% 15N2 ± SD or 15NO3-	PN (fmol N cell-1)	At%15N	N2 Fix Rate (fmol N Cell d-1)	NO3- Uptake Rate (fmol N Cell d-1)	Average (fmol N Cell d-1)	SD (fmol N Cell d-1)	LOD (fmol N Cell d-1)	MQR (fmol N d-1)
NO3.2	15997	Control	1	UCYN-A2	8.41 ± 0.26	8.585	0.00621	0.0103548		2.55354	2.57751	0.0320297	2.32794
NO3.2	15997	Control	1	Host	8.41 ± 0.26	77.117	0.00829	2.19927		24.4493	15.2026	0.239336	14.7192
NO3.2	15997	Control	2	UCYN-A2	8.41 ± 0.26	16.587	0.01306	1.47792
NO3.2	15997	Control	2	Host	8.41 ± 0.26	95.637	0.02405	22.055
NO3.2	15997	Control	3	UCYN-A2	8.41 ± 0.26	12.376	0.01534	1.46478
NO3.2	15997	Control	3	Host	8.41 ± 0.26	107.522	0.02427	25.0991
NO3.2	15997	Control	4	UCYN-A2	8.41 ± 0.26	10.584	0.02879	3.07929
NO3.2	15997	Control	4	Host	8.41 ± 0.26	115.882	0.03613	44.6742
NO3.2	15997	Control	5	UCYN-A2	8.41 ± 0.26	37.403	0.02015	6.73536
NO3.2	15997	Control	5	Host	8.41 ± 0.26	99.512	0.02818	28.2187
NO3.2	16004	+NO3	1	UCYN-A2	8.41 ± 0.26	14.182	0.0322	4.74662		4.94989	3.71878	0.0266232	3.07826
NO3.2	16004	+NO3	1	Host	8.41 ± 0.26	88.144	0.0418	40.3895		44.6449	25.2362	0.194425	25.1103
NO3.2	16004	+NO3	2	UCYN-A2	8.41 ± 0.26	8.133	0.0202	1.46977
NO3.2	16004	+NO3	2	Host	8.41 ± 0.26	37.561	0.0282	10.6608
NO3.2	16004	+NO3	3	UCYN-A2	8.41 ± 0.26	8.895	0.0362	3.43364
NO3.2	16004	+NO3	3	Host	8.41 ± 0.26	101.978	0.0562	65.5592
NO3.2	16004	+NO3	4	UCYN-A2	8.41 ± 0.26	22.675	0.041	10.1495
NO3.2	16004	+NO3	4	Host	8.41 ± 0.26	97.563	0.0556	61.9702
NO3.2	16006	+NO3	1	UCYN-A2	4	7.412	0.0077		0.346494	-0.086443	0.35593	0.0297128	0.510827
NO3.2	16006	+NO3	1	Host	4	70.895	0.00657		1.05296	-0.604032	1.99017	0.323465	3.77516
NO3.2	16006	+NO3	2	UCYN-A2	4	2.655	0.00727		0.0904223
NO3.2	16006	+NO3	2	Host	4	54.664	0.00673		1.06963
NO3.2	16006	+NO3	3	UCYN-A2	4	8.585	0.00635		0.0592873
NO3.2	16006	+NO3	3	Host	4	36.436	0.00575		-0.339
NO3.2	16006	+NO3	4	UCYN-A2	4	4.818	0.00503		-0.154
NO3.2	16006	+NO3	4	Host	4	44.72	0.00601		-0.074
NO3.2	16006	+NO3	5	UCYN-A2	4	15.684	0.00459		-0.706
NO3.2	16006	+NO3	5	Host	4	92.787	0.00449		-4.309
NO3.2	16006	+NO3	6	UCYN-A2	4	7.84	0.00545		-0.154
NO3.2	16006	+NO3	6	Host	4	56.43	0.00545		-1.024
Table S13 (continued)
Experiment	Sample	Treatment	Cell	ROI	Mean At% 15N2 ± SD or 15NO3-	PN (fmol N cell-1)	At%15N	N2 Fix Rate (fmol N Cell d-1)	NO3- Uptake Rate (fmol N Cell d-1)	Average (fmol N Cell d-1)	SD (fmol N Cell d-1)	LOD (fmol N Cell d-1)	MQR (fmol d-1)
NO3.3	16046	+NO3	2	UCYN-A1	4.98	6.11866	0.002138	0.112418		0.22628	0.144724	0.022293	0.178876
NO3.3	16046	+NO3	2	Host	4.98	8.67201	0.002863	0.252308		0.982136	0.704808	0.0385602	0.692617
NO3.3	16046	+NO3	3	UCYN-A1	4.98	4.81504	0.004298	0.302451
NO3.3	16046	+NO3	3	Host	4.98	10.2061	0.005018	0.751422
NO3.3	16046	+NO3	4	UCYN-A1	4.98	5.6344	0.003834	0.30013
NO3.3	16046	+NO3	4	Host	4.98	8.61294	0.005281	0.680935
NO3.3	16046	+NO3	5	UCYN-A1	4.98	2.58448	0.002959	0.0911408
NO3.3	16046	+NO3	5	Host	4.98	8.02198	0.008407	1.15239
NO3.3	16046	+NO3	6	UCYN-A1	4.98	4.61249	0.00255	0.123844
NO3.3	16046	+NO3	6	Host	4.98	8.61294	0.01154	1.79489
NO3.3	16046	+NO3	7	UCYN-A1	4.98	1.841	0.002043	0.0302263
NO3.3	16046	+NO3	7	Host	4.98	10.383	0.003053	0.342854
NO3.3	16046	+NO3	8	UCYN-A1	4.98	3.631	0.00626	0.37465
NO3.3	16046	+NO3	8	Host	4.98	11.23	0.005714	0.988318
NO3.3	16046	+NO3	9	UCYN-A1	4.98	3.631	0.00738	0.458321
NO3.3	16046	+NO3	9	Host	4.98	12.417	0.01074	2.38236
NO3.3	16046	+NO3	10	UCYN-A1	4.98	3.114	0.005043	0.243334
NO3.3	16046	+NO3	10	Host	4.98	10.802	0.003667	0.493741
NO3.3	16050	+NO3	5	UCYN-A1	3.75	2.426	0.00115		-0.006	0.0213335	0.0239984	0.0069981	0.0318179
NO3.3	16050	+NO3	5	Host	3.75	5.763	0.00129		-0.026	0.101372	0.151112	0.0268355	0.167711
NO3.3	16050	+NO3	6	UCYN-A1	3.75	1.119	0.00236		0.0344141
NO3.3	16050	+NO3	6	Host	3.75	4.999	0.00373		0.315515
NO3.3	16050	+NO3	7	UCYN-A1	3.75	0.837	0.00092		-0.008
NO3.3	16050	+NO3	7	Host	3.75	4.729	0.00092		-0.07
NO3.3	16050	+NO3	8	UCYN-A1	3.75	1.612	0.00245		0.0535777
NO3.3	16050	+NO3	8	Host	3.75	6.588	0.00273		0.233034
NO3.3	16050	+NO3	9	UCYN-A1	3.75	1.724	0.00177		0.0249648
NO3.3	16050	+NO3	9	Host	3.75	7.248	0.00207		0.123665
NO3.3	16050	+NO3	10	UCYN-A1	3.75	1.255	0.00208		0.0289043
NO3.3	16050	+NO3	10	Host	3.75	4.999	0.00169		0.0325916
Table S13 (continued)
Experiment	Sample	Treatment	Cell	ROI	Mean At% 15N2 ± SD or 15NH4+	PN (fmol N cell-1)	At%15N	N2 Fix Rate (fmol N Cell d-1)	NH4+ Uptake Rate (fmol N Cell d-1)	Average (fmol N Cell d-1)	SD (fmol N Cell d-1)	LOD (fmol N Cell d-1)	MQR (fmol d-1)
NH4.1	A1_26	Control	1	UCYN-A1	5.25 ± 0.41	1.163	0.02135	0.418753		0.676062	0.206679	0.00688371	0.310473
NH4.1	A1_26	Control	1	Host	5.25 ± 0.41	15.509	0.02239	5.92083		4.86538	1.19841	0.0411089	2.67052
NH4.1	A1_26	Control	2	UCYN-A1	5.25 ± 0.41	2.025	0.02479	0.872235
NH4.1	A1_26	Control	2	Host	5.25 ± 0.41	9.973	0.03026	5.41891
NH4.1	A1_26	Control	3	UCYN-A1	5.25 ± 0.41	1.558	0.02333	0.624352
NH4.1	A1_26	Control	3	Host	5.25 ± 0.41	11.086	0.02927	5.79832
NH4.1	A1_26	Control	4	UCYN-A1	5.25 ± 0.41	1.453	0.0227	0.563469
NH4.1	A1_26	Control	4	Host	5.25 ± 0.41	6.376	0.0287	3.26022
NH4.1	A1_26	Control	5	UCYN-A1	5.25 ± 0.41	2.22	0.02359	0.9015
NH4.1	A1_26	Control	5	Host	5.25 ± 0.41	7.361	0.02979	3.92862
NH4.1	A1_37	+NH4+	1	UCYN-A1	5.25 ± 0.41	1.724	0.0271	0.824399		1.15003	0.476803	0.00949621	0.653938
NH4.1	A1_37	+NH4+	1	Host	5.25 ± 0.41	12.114	0.032	7.01503		5.84828	1.34918	0.0394779	2.63406
NH4.1	A1_37	+NH4+	2	UCYN-A1	5.25 ± 0.41	2.57	0.0309	1.42958
NH4.1	A1_37	+NH4+	2	Host	5.25 ± 0.41	7.707	0.0289	3.97245
NH4.1	A1_37	+NH4+	3	UCYN-A1	5.25 ± 0.41	2.007	0.0188	0.617507
NH4.1	A1_37	+NH4+	3	Host	5.25 ± 0.41	10.383	0.0275	5.05328
NH4.1	A1_37	+NH4+	4	UCYN-A1	5.25 ± 0.41	2.795	0.03	1.50306
NH4.1	A1_37	+NH4+	4	Host	5.25 ± 0.41	11.52	0.0355	7.49892
NH4.1	A1_37	+NH4+	5	UCYN-A1	5.25 ± 0.41	1.119	0.0366	0.753484
NH4.1	A1_37	+NH4+	5	Host	5.25 ± 0.41	8.304	0.0415	6.42848
NH4.1	A1_37	+NH4+	6	UCYN-A1	5.25 ± 0.41	3.722	0.027	1.77217
NH4.1	A1_37	+NH4+	6	Host	5.25 ± 0.41	7.943	0.0352	5.12155
NH4.1	A1_50	+NH4+	1	UCYN-A1	5.3	1.901	0.00615		0.0899409	0.137177	0.102168	0.00800627	0.31635
NH4.1	A1_50	+NH4+	1	Host	5.3	10.943	0.00685		0.679072	1.11242	0.67889	0.0423251	2.67345
NH4.1	A1_50	+NH4+	2	UCYN-A1	5.3	2.57	0.00725		0.17908
NH4.1	A1_50	+NH4+	2	Host	5.3	11.815	0.00821		1.05976
NH4.1	A1_50	+NH4+	3	UCYN-A1	5.3	2.22	0.00586		0.091942
NH4.1	A1_50	+NH4+	3	Host	5.3	15.509	0.00883		1.58652
NH4.1	A1_50	+NH4+	4	UCYN-A1	5.3	1.033	0.0069		0.0646281
NH4.1	A1_50	+NH4+	4	Host	5.3	4.729	0.00652		0.261743
NH4.1	A1_50	+NH4+	5	UCYN-A1	5.3	1.033	0.00714		0.0696696
NH4.1	A1_50	+NH4+	5	Host	5.3	6.914	0.0103		0.913841
NH4.1	A1_50	+NH4+	6	UCYN-A1	5.3	3.114	0.009		0.327801
NH4.1	A1_50	+NH4+	6	Host	5.3	12.88	0.0121		2.17357
Table S13 (continued)
Experiment	Sample	Treatment	Cell	ROI	Mean At% 15N2 ± SD or 15NH4+	PN (fmol N cell-1)	At%15N	N2 Fix Rate (fmol N Cell d-1)	NH4+ Uptake Rate (fmol N Cell d-1)	Average (fmol N Cell d-1)	SD (fmol N Cell d-1)	LOD (fmol N Cell d-1)	MQR (fmol d-1)
NH4.1	A2_26	Control	1	UCYN-A2	5.25 ± 0.41	30.969	0.02601	14.1063		10.2131	4.82403	0.0708442	6.78443
NH4.1	A2_26	Control	1	Host	5.25 ± 0.41	224.707	0.02618	103.094		98.1004	22.0715	0.616078	28.7298
NH4.1	A2_26	Control	2	UCYN-A2	5.25 ± 0.41	33.737	0.02498	14.6529
NH4.1	A2_26	Control	2	Host	5.25 ± 0.41	234.091	0.02978	124.728
NH4.1	A2_26	Control	3	UCYN-A2	5.25 ± 0.41	12.376	0.0263	5.71102
NH4.1	A2_26	Control	3	Host	5.25 ± 0.41	140.101	0.02873	71.6234
NH4.1	A2_26	Control	4	UCYN-A2	5.25 ± 0.41	9.536	0.03641	6.38216
NH4.1	A2_26	Control	4	Host	5.25 ± 0.41	154.12	0.0332	92.9562
NH4.1	A2_39	+NH4+	1	UCYN-A2	5.25 ± 0.41	40.093	0.0305	21.9626		19.0905	5.0408	0.157551	6.08775
NH4.1	A2_39	+NH4+	1	Host	5.25 ± 0.41	133.083	0.02738	64.3413		87.5915	23.0707	0.701417	23.2561
NH4.1	A2_39	+NH4+	2	UCYN-A2	5.25 ± 0.41	38.164	0.02881	19.5801
NH4.1	A2_39	+NH4+	2	Host	5.25 ± 0.41	210.288	0.02903	108.802
NH4.1	A2_39	+NH4+	3	UCYN-A2	5.25 ± 0.41	22.122	0.0284	11.1633
NH4.1	A2_39	+NH4+	3	Host	5.25 ± 0.41	157.901	0.03102	88.1586
NH4.1	A2_39	+NH4+	4	UCYN-A2	5.25 ± 0.41	37.783	0.02731	18.2197
NH4.1	A2_39	+NH4+	4	Host	5.25 ± 0.41	133.66	0.02733	64.4829
NH4.1	A2_39	+NH4+	5	UCYN-A2	5.25 ± 0.41	54.469	0.02575	24.5266
NH4.1	A2_39	+NH4+	5	Host	5.25 ± 0.41	222.395	0.02839	112.173
NH4.1	A2-8-9	Initial Rate	1	UCYN-A2	9	28.988	0.00378		-0.094	0.397421	0.435008	0.0765538	0.434909
NH4.1	A2-8-9	Initial Rate	1	Host	9	374.013	0.00432		7.85092	10.4824	6.04946	0.773783	6.29328
NH4.1	A2-8-9	Initial Rate	2	UCYN-A2	9	25.563	0.00424		0.462894
NH4.1	A2-8-9	Initial Rate	2	Host	9	246.939	0.00441		6.21562
NH4.1	A2-8-9	Initial Rate	3	UCYN-A2	9	29.969	0.00424		0.542677
NH4.1	A2-8-9	Initial Rate	3	Host	9	206.682	0.00474		8.36979
NH4.1	A2-8-9	Initial Rate	4	UCYN-A2	9	55.91	0.0039		1.01242
NH4.1	A2-8-9	Initial Rate	4	Host	9	522.522	0.00482		21.16
NH4.1	A2-8-9	Initial Rate	5	UCYN-A2	9	22.122	0.00404		0.0633316
NH4.1	A2-8-9	Initial Rate	5	Host	9	196.402	0.00419		8.81544
NH4.1	A2_50	+NH4+	1	UCYN-A2	5.3	14.812	0.0042		0.421908	12.4682	25.0973	0.205614	11.6229
NH4.1	A2_50	+NH4+	1	Host	5.3	48.563	0.00417		1.19401	27.796	17.3796	0.643996	16.3769
NH4.1	A2_50	+NH4+	2	UCYN-A2	5.3	159.27	0.00876		63.6432
NH4.1	A2_50	+NH4+	2	Host	5.3	205.845	0.0065		44.1084
NH4.1	A2_50	+NH4+	3	UCYN-A2	5.3	13.56	0.00553		1.85398
NH4.1	A2_50	+NH4+	3	Host	5.3	145.497	0.00628		28.5711
NH4.1	A2_50	+NH4+	4	UCYN-A2	5.3	72.746	0.00422		2.19052
NH4.1	A2_50	+NH4+	4	Host	5.3	269.495	0.00611		49.1906
NH4.1	A2_50	+NH4+	5	UCYN-A2	5.3	16.358	0.00683		3.98178
NH4.1	A2_50	+NH4+	5	Host	5.3	159.172	0.00539		19.9073
NH4.1	A2_50	+NH4+	6	UCYN-A2	5.3	28.028	0.00503		2.71757
NH4.1	A2_50	+NH4+	6	Host	5.3	125.707	0.00618		23.8045
