# Supplementary material for: Unusual marine cyanobacteria/haptophyte symbiosis relies on N2 fixation even in N-rich environments
Source: ISME J. 2020 Jun 10;14(10):2395–406. doi: 10.1038/s41396-020-0691-6 (PMC7490277; doi:10.1038/s41396-020-0691-6)
Supplement: Supplementary file 3 — Table S14 [file 41396_2020_691_MOESM3_ESM.xlsx]

## Sheet: Table S14 Single_Cell_13C
Table S14. Summary of single cell CO2 fixation rate measurements, limits of detection (LOD) and minimum quantifiable rates (MQR).
Experiment	Sample	Treatment	Cell	ROI	Mean At% 13C-HCO3	PC (fmol C cell-1)	At%13C	C Fix Rate (fmol C Cell d-1)	Average (fmol C Cell d-1)	SD (fmol C Cell d-1)	LOD (fmol C Cell d-1)	MQR (fmol C d-1)
NO3.1	13311	Control	1	UCYN-A1	0.0418	5.50742	0.0164	1.27944	1.56509	0.5911	0.057666	0.79865
NO3.1	13311	Control	1	Host	0.0418	55.4366	0.0173	14.3854	11.4016	5.72388	0.322074	5.52609
NO3.1	13311	Control	2	UCYN-A1	0.0418	10.8629	0.0159	2.35943
NO3.1	13311	Control	2	Host	0.0418	32.6635	0.0171	8.2785
NO3.1	13311	Control	3	UCYN-A1	0.0418	11.9779	0.0133	1.66036
NO3.1	13311	Control	3	Host	0.0418	65.4113	0.0159	14.2059
NO3.1	13311	Control	4	UCYN-A1	0.0418	12.7587	0.0148	2.34702
NO3.1	13311	Control	4	Host	0.0418	59.4805	0.0167	14.3561
NO3.1	13311	Control	5	UCYN-A1	0.0418	5.04463	0.0172	1.2939
NO3.1	13311	Control	5	Host	0.0418	33.8544	0.0165	7.9664
NO3.1	13311	Control	6	UCYN-A1	0.0418	4.39657	0.0121	0.449985
NO3.1	13311	Control	6	Host	0.0418	26.0149	0.0141	4.23454
NO3.1	13311	Control	7	UCYN-A1	0.0418	8.51574	0.0131	1.12896
NO3.1	13311	Control	7	Host	0.0418	47.8239	0.0118	4.45992
NO3.1	13311	Control	8	UCYN-A1	0.0418	11.2272	0.0133	1.55629
NO3.1	13311	Control	8	Host	0.0418	54.6469	0.0159	11.8682
NO3.1	13311	Control	9	UCYN-A1	0.0418	13.9872	0.0137	2.10798
NO3.1	13311	Control	9	Host	0.0418	54.6469	0.0152	10.712
NO3.1	13311	Control	10	UCYN-A1	0.0418	11.5988	0.0129	1.46758
NO3.1	13311	Control	10	Host	0.0418	105.496	0.0161	23.5493
NO3.1	13330	+NO3-	1	UCYN-A1	0.0418	7.32862	0.0303	4.78137	6.34116	2.46849	0.0704746	3.3291
NO3.1	13330	+NO3-	1	Host	0.0418	27.0643	0.029	16.5938	22.2436	6.51939	0.252667	10.8515
NO3.1	13330	+NO3-	2	UCYN-A1	0.0418	6.77559	0.0258	3.49903
NO3.1	13330	+NO3-	2	Host	0.0418	68.0501	0.0169	16.8358
NO3.1	13330	+NO3-	4	UCYN-A1	0.0418	9.81405	0.024	4.53423
NO3.1	13330	+NO3-	4	Host	0.0418	45.6623	0.0274	25.7884
NO3.1	13330	+NO3-	5	UCYN-A1	0.0418	8.82975	0.0328	6.42792
NO3.1	13330	+NO3-	5	Host	0.0418	21.1132	0.0321	14.9232
NO3.1	13330	+NO3-	6	UCYN-A1	0.0418	20.6688	0.0221	8.36235
NO3.1	13330	+NO3-	6	Host	0.0418	44.9542	0.0267	24.4374
NO3.1	13330	+NO3-	7	UCYN-A1	0.0418	18.0984	0.0282	10.6592
NO3.1	13330	+NO3-	7	Host	0.0418	40.8353	0.0281	23.9262
NO3.1	13330	+NO3-	10	UCYN-A1	0.0418	10.506	0.028	6.12407
NO3.1	13330	+NO3-	10	Host	0.0418	46.3766	0.0324	33.2004
Table S14 (continued)
Experiment	Sample	Treatment	Cell	ROI	Mean At% 13C-HCO3	PC (fmol C cell-1)	At%13C	C Fix Rate (fmol C Cell d-1)	Average (fmol C Cell d-1)	SD (fmol C Cell d-1)	LOD (fmol C Cell d-1)	MQR (fmol C d-1)
NO3.2	15997	Control	1	UCYN-A2	0.0406	54.087	0.01115	4.31939	17.5057	13.1361	0.494801	13.5534
NO3.2	15997	Control	1	Host	0.0406	485.836	0.01234	55.518	165.835	71.3619	3.65775	82.7524
NO3.2	15997	Control	2	UCYN-A2	0.0406	107.499	0.01352	16.545
NO3.2	15997	Control	2	Host	0.0406	602.511	0.01719	160.438
NO3.2	15997	Control	3	UCYN-A2	0.0406	77.97	0.01395	13.0478
NO3.2	15997	Control	3	Host	0.0406	677.39	0.0177	191.205
NO3.2	15997	Control	4	UCYN-A2	0.0406	66.451	0.01539	14.1099
NO3.2	15997	Control	4	Host	0.0406	730.054	0.01973	252.519
NO3.2	15997	Control	5	UCYN-A2	0.0406	235.639	0.01396	39.5063
NO3.2	15997	Control	5	Host	0.0406	626.925	0.01732	169.493
NO3.2	16004	+NO3	1	UCYN-A2	0.0406	46.696	0.01315	6.6471	13.2127	4.44263	0.395024	9.10345
NO3.2	16004	+NO3	1	Host	0.0406	222.575	0.01421	38.4794	88.8648	50.8371	2.10158	51.698
NO3.2	16004	+NO3	2	UCYN-A2	0.0406	93.315	0.01396	15.6448
NO3.2	16004	+NO3	2	Host	0.0406	555.305	0.015	109.752
NO3.2	16004	+NO3	3	UCYN-A2	0.0406	51.238	0.01345	7.77391
NO3.2	16004	+NO3	3	Host	0.0406	236.636	0.01451	43.1353
NO3.2	16004	+NO3	4	UCYN-A2	0.0406	56.04	0.01652	13.8778
NO3.2	16004	+NO3	4	Host	0.0406	642.46	0.01574	141.878
NO3.2	16006	+NO3	1	UCYN-A2	0.0406	142.851	0.01355	22.1199
NO3.2	16006	+NO3	1	Host	0.0406	614.65	0.01446	111.079
Table S14 (continued)
Experiment	Sample	Treatment	Cell	ROI	Mean At% 13C-HCO3	PC (fmol C cell-1)	At%13C	C Fix Rate (fmol C Cell d-1)	Average (fmol C Cell d-1)	SD (fmol C Cell d-1)	LOD (fmol C Cell d-1)	MQR (fmol C d-1)
NO3.3	16046	+NO3	1	UCYN-A1	0.0406	11.599	0.01663	2.38056	4.50211	1.57673	0.12675	2.43244
NO3.3	16046	+NO3	1	Host	0.0406	65.411	0.01938	19.4774	22.3152	5.87953	0.471281	11.1869
NO3.3	16046	+NO3	2	UCYN-A1	0.0406	22.878	0.01634	4.47547
NO3.3	16046	+NO3	2	Host	0.0406	70.47	0.01716	15.8067
NO3.3	16046	+NO3	3	UCYN-A1	0.0406	22.878	0.01704	5.00646
NO3.3	16046	+NO3	3	Host	0.0406	78.229	0.01996	24.7957
NO3.3	16046	+NO3	4	UCYN-A1	0.0406	19.615	0.01989	6.14595
NO3.3	16046	+NO3	4	Host	0.0406	68.05	0.02334	29.181
Table S14 (continued)
Experiment	Sample	Treatment	Cell	ROI	Mean At% 13C-HCO3	PC (fmol C cell-1)	At%13C	C Fix Rate (fmol C Cell d-1)	Average (fmol C Cell d-1)	SD (fmol C Cell d-1)	LOD (fmol C Cell d-1)	MQR (fmol C d-1)
NH4.1	A1_26	Control	1	UCYN-A1	0.0248	7.329	0.01309	0.990816	1.02648	0.448567	0.112041	0.842748
NH4.1	A1_26	Control	1	Host	0.0248	97.705	0.01539	26.1585	10.3197	9.49245	0.860135	7.47209
NH4.1	A1_26	Control	2	UCYN-A1	0.0248	12.759	0.01126	0.406001
NH4.1	A1_26	Control	2	Host	0.0248	62.831	0.01265	7.13185
NH4.1	A1_26	Control	3	UCYN-A1	0.0248	9.814	0.00962	n.d.
NH4.1	A1_26	Control	3	Host	0.0248	69.842	0.0108	0.655178
NH4.1	A1_26	Control	4	UCYN-A1	0.0248	9.151	0.01338	1.38704
NH4.1	A1_26	Control	4	Host	0.0248	40.17	0.01415	7.9511
NH4.1	A1_26	Control	5	UCYN-A1	0.0248	13.987	0.01237	1.32206
NH4.1	A1_26	Control	5	Host	0.0248	46.377	0.01435	9.70176
NH4.1	A1_37	+NH4+	1	UCYN-A1	0.0248	10.863	0.0113	0.370213	0.423455	0.0684388	0.148754	0.505849
NH4.1	A1_37	+NH4+	1	Host	0.0248	76.319	0.0111	2.00463	3.53728	3.35104	0.710452	2.87931
NH4.1	A1_37	+NH4+	2	UCYN-A1	0.0248	16.191	0.00972	n.d.
NH4.1	A1_37	+NH4+	2	Host	0.0248	48.557	0.011	1.00211
NH4.1	A1_37	+NH4+	3	UCYN-A1	0.0248	12.646	0.0105	n.d.
NH4.1	A1_37	+NH4+	3	Host	0.0248	65.411	0.0117	3.92711
NH4.1	A1_37	+NH4+	4	UCYN-A1	0.0248	17.609	0.0112	0.500651
NH4.1	A1_37	+NH4+	4	Host	0.0248	72.578	0.013	9.66799
NH4.1	A1_37	+NH4+	5	UCYN-A1	0.0248	7.049	0.0117	0.399501
NH4.1	A1_37	+NH4+	5	Host	0.0248	52.316	0.0108	0.490769
NH4.1	A1_37	+NH4+	6	UCYN-A1	0.0248	23.452	0.0106	n.d.
NH4.1	A1_37	+NH4+	6	Host	0.0248	50.042	0.0121	4.13105
Table S14 (continued)
Experiment	Sample	Treatment	Cell	ROI	Mean At% 13C-HCO3	PC (fmol C cell-1)	At%13C	C Fix Rate (fmol C Cell d-1)	Average (fmol C Cell d-1)	SD (fmol C Cell d-1)	LOD (fmol C Cell d-1)	MQR (fmol C d-1)
NH4.1	A2_26	Control	1	UCYN-A2		195.107	0.01315	33.1359	28.7318	13.677	1.79692	22.0044
NH4.1	A2_26	Control	1	Host		1415.66	0.01421	338.408	323.73	78.7513	13.806	94.7283
NH4.1	A2_26	Control	2	UCYN-A2		212.542	0.01396	45.7212
NH4.1	A2_26	Control	2	Host		1474.78	0.015	416.831
NH4.1	A2_26	Control	3	UCYN-A2		77.97	0.01345	14.5496
NH4.1	A2_26	Control	3	Host		882.635	0.01451	225.602
NH4.1	A2_26	Control	4	UCYN-A2		60.074	0.01652	21.5202
NH4.1	A2_26	Control	4	Host		970.955	0.01574	314.079
NH4.1	A2_39	+NH4+	1	UCYN-A2		257.69	0.01484	68.1104	66.9526	19.0411	2.3589	21.5494
NH4.1	A2_39	+NH4+	1	Host		838.421	0.0151	241.598	330.971	82.0134	11.5555	85.9777
NH4.1	A2_39	+NH4+	2	UCYN-A2		240.435	0.01536	70.5391
NH4.1	A2_39	+NH4+	2	Host		1324.81	0.01554	413.922
NH4.1	A2_39	+NH4+	3	UCYN-A2		139.371	0.01555	42.3692
NH4.1	A2_39	+NH4+	3	Host		994.774	0.01609	340.996
NH4.1	A2_39	+NH4+	4	UCYN-A2		238.03	0.01455	59.0551
NH4.1	A2_39	+NH4+	4	Host		842.057	0.0153	251.939
NH4.1	A2_39	+NH4+	5	UCYN-A2		343.154	0.01502	94.6896
NH4.1	A2_39	+NH4+	5	Host		1401.09	0.01513	406.402
